# Supplementary material for: Estimation of 3D Ground Reaction Force and 2D Center of Pressure Using Deep Learning and Load Cells Across Various Gait Conditions
Source: Sensors (Basel). 2025 May 26;25(11):3357. doi: 10.3390/s25113357 (PMC12157732; doi:10.3390/s25113357)
Supplement: Supplementary file 1 [file sensors-25-03357-s001.zip]

Archive with 1 entries (1 files):
- sensors-3627862-supplementary.pdf
